# Supplementary material for: Genome assembly of Bougainvillia cf. muscus (Cnidaria: Hydrozoa)
Source: G3 (Bethesda). 2025 May 19;15(7):jkaf110. doi: 10.1093/g3journal/jkaf110 (PMC12239608; doi:10.1093/g3journal/jkaf110)
Supplement: jkaf110_Supplementary_Data [file jkaf110_supplementary_data.zip]

Archive with 2 entries (2 files):
- Supplemental_Figures_G3-2025-405923.pdf
- Supplemental_Tables_G3-2025-405923.xlsx
